# Supplementary material for: Bisecting GlcNAc enhances CD8+ T cell-mediated killing of breast cancer by suppressing PD-L1 expression and its binding to PD-1
Source: Exp Hematol Oncol. 2025 Aug 4;14:102. doi: 10.1186/s40164-025-00693-w (PMC12323189; doi:10.1186/s40164-025-00693-w)
Supplement: Supplementary file 2 — Supplementary Material 2 [file 40164_2025_693_MOESM2_ESM.xlsx]

## Sheet: Sheet1
Table S1. Antibodies information
Antibody	Source	Category No
MGAT3	Proteintech	17869-1-AP
GAPDH	Proteintech	60004-1-Ig
PHA-E	Vector Laboratories	B-1125
CD8	Santa Cruz Biotechnology	sc-1177
PD-L1	Proteintech	66248-1-Ig
FLAG	Abmart	M20008M
IFN-γ	Santa Cruz Biotechnology	sc-373727
TNF-α	ABclonal	A22227
Bax	Santa Cruz Biotechnology	sc-80658
Bcl-2	cell signaling technology	15071
Ki67	Cell signaling technology	9129
TSG101	ABclonal	A1692
Syntenin	Abmart	T58713S
CD63	Santa Cruz Biotechnology	sc-5275
Calnexin	Cell signaling technology	2433
HRP-conjugated goat anti-rabbit IgG	Beyotime	A0208
HRP-conjugated goat anti-mouse IgG	Beyotime	A0216
Goat Anti-Human IgG (FITC)	Aladdin	Ab175834
LAMP1	Santa Cruz Biotechnology	sc-20011
