# Supplementary material for: Bisecting GlcNAc enhances CD8+ T cell-mediated killing of breast cancer by suppressing PD-L1 expression and its binding to PD-1
Source: Exp Hematol Oncol. 2025 Aug 4;14:102. doi: 10.1186/s40164-025-00693-w (PMC12323189; doi:10.1186/s40164-025-00693-w)
Supplement: Supplementary file 3 — Supplementary Material 3 [file 40164_2025_693_MOESM3_ESM.xlsx]

## Sheet: Sheet1
Table S2. Primer sequences of PD-L1 mutants
Primer name	Primer sequence (5'-3')
PD-L1-WT-F	TTCCTCGAGACTAGTTCTAGAATGAGGATATTTGCTGTCTTTATATTCATGACCTACT
PD-L1-WT-R	ATCGTCTTTGTAGTCACCGGTCGTCTCCTCCAAATGTGTATCACTTT
PD-L1-N192Q-F	GAGAGAGGAGAAGCTTTTCCAGGTGACCAGCACACTGAGAA
PD-L1-N192Q-R	TTCTCAGTGTGCTGGTCACCTGGAAAAGCTTCTCCTCTCTC
PD-L1-N200Q-F	GTGACCAGCACACTGAGAATCCAGACAACAACTAATGAGATTTTC
PD-L1-N200Q-R	GAAAATCTCATTAGTTGTTGTCTGGATTCTCAGTGTGCTGGTCAC
PD-L1-N204Q-F	ACACTGAGAATCAACACAACAACTCAGGAGATTTTCTACTGCACTTTTAGG
PD-L1-N204Q-R	CCTAAAAGTGCAGTAGAAAATCTCCTGAGTTGTTGTGTTGATTCTCAGTGT
PD-L1-N219Q-F	GGAGATTAGATCCTGAGGAACAGCATACAGCTGAATTGGTCAT
PD-L1-N219Q-R	ATGACCAATTCAGCTGTATGCTGTTCCTCAGGATCTAATCTCC
