# Supplementary material for: Bisecting GlcNAc enhances CD8+ T cell-mediated killing of breast cancer by suppressing PD-L1 expression and its binding to PD-1
Source: Exp Hematol Oncol. 2025 Aug 4;14:102. doi: 10.1186/s40164-025-00693-w (PMC12323189; doi:10.1186/s40164-025-00693-w)
Supplement: Supplementary file 4 — Supplementary Material 4 [file 40164_2025_693_MOESM4_ESM.xlsx]

## Sheet: Sheet1
Table S3. The information of the N-GlcNAcylation sites on PD-L1 analysed by IP-MS.
File	Scan	RT (min)	Precursor m/z	Precursor Charge	Precursor Mass (Da)	Peptide	Modification	Peptide Mass (Da)	Peptide Score	Peptide FDR	Protein	Site	Core Match	Core Fucosed	Glycan Accession	Glycan Composition	Glycan Type	Glycan Mass (Da)	Glycan Score	Glycan FDR
PDL1	18884	29.44	1458.12	2	2914.23	LFNVTSTLR		1049.59	507.17	0	sp|Q9NZQ7|PD1L1_HUMAN(pre=K,post=I);;	N192;	6	No	G71017QR	Hex(9)HexNAc(2)	Oligo-Mannose	1864.63	37.89	0
PDL1	18927	29.5	1377.09	2	2752.17	LFNVTSTLR		1049.59	489.94	0	sp|Q9NZQ7|PD1L1_HUMAN(pre=K,post=I);;	N192;	5	No	G27933RJ	Hex(8)HexNAc(2)	Oligo-Mannose	1702.58	37.02	0
PDL1	18945	29.52	1296.07	2	2590.12	LFNVTSTLR		1049.59	458.71	0	sp|Q9NZQ7|PD1L1_HUMAN(pre=K,post=I);;	N192;	5	No	G10122RQ	Hex(7)HexNAc(2)	Oligo-Mannose	1540.53	38.25	0
PDL1	19018	29.62	1215.04	2	2428.06	LFNVTSTLR		1049.59	479.68	0	sp|Q9NZQ7|PD1L1_HUMAN(pre=K,post=I);;	N192;	6	No	G51266ML	Hex(6)HexNAc(2)	Oligo-Mannose	1378.48	34.1	0
PDL1	19031	29.64	1316.58	2	2631.15	LFNVTSTLR		1049.59	317.54	0	sp|Q9NZQ7|PD1L1_HUMAN(pre=K,post=I);;	N192;	6	No	G50380XT	Hex(6)HexNAc(3)	Complex/Hybrid	1581.56	28.97	0
PDL1	19123	29.78	1134.01	2	2266.01	LFNVTSTLR		1049.59	474.69	0	sp|Q9NZQ7|PD1L1_HUMAN(pre=K,post=I);;	N192;	6	No	G47961RS	Hex(5)HexNAc(2)	Oligo-Mannose	1216.42	38.07	0
PDL1	19200	29.9	1235.55	2	2469.09	LFNVTSTLR		1049.59	427.08	0	sp|Q9NZQ7|PD1L1_HUMAN(pre=K,post=I);;	N192;	6	No	G14889WU	Hex(5)HexNAc(3)	Complex/Hybrid	1419.5	46.94	0
PDL1	19243	29.96	1215.04	2	2428.06	LFNVTSTLR		1049.59	484.37	0	sp|Q9NZQ7|PD1L1_HUMAN(pre=K,post=I);;	N192;	5	No	G51266ML	Hex(6)HexNAc(2)	Oligo-Mannose	1378.48	38.27	0
PDL1	19427	30.28	1134.01	2	2266.01	LFNVTSTLR		1049.59	387.92	0	sp|Q9NZQ7|PD1L1_HUMAN(pre=K,post=I);;	N192;	5	No	G47961RS	Hex(5)HexNAc(2)	Oligo-Mannose	1216.42	36.3	0
PDL1	23788	37.58	1462.13	2	2922.24	LFNVTSTLR		1049.59	225.3	0	sp|Q9NZQ7|PD1L1_HUMAN(pre=K,post=I);;	N192;	6	No	G19242QH	Hex(6)HexNAc(3)NeuAc(1)	Complex/Hybrid	1872.65	79.85	0
PDL1	27268	43.38	1215.5	3	3643.48	INTTTNEIFYCTFR	11,Carbamidomethyl(+57.0215);	1778.83	749.95	0	sp|Q9NZQ7|PD1L1_HUMAN(pre=K,post=I);;	N200;	6	No	G84622HC	Hex(9)HexNAc(2)	Oligo-Mannose	1864.63	37.79	0
PDL1	27357	43.53	1161.48	3	3481.41	INTTTNEIFYCTFR	11,Carbamidomethyl(+57.0215);	1778.83	585.22	0	sp|Q9NZQ7|PD1L1_HUMAN(pre=K,post=I);;	N204;	6	No	G27933RJ	Hex(8)HexNAc(2)	Oligo-Mannose	1702.58	32.99	0
PDL1	27460	43.7	1161.48	3	3481.42	INTTTNEIFYCTFR	11,Carbamidomethyl(+57.0215);	1778.83	905.81	0	sp|Q9NZQ7|PD1L1_HUMAN(pre=K,post=I);;sp|Q9NZQ7|PD1L1_HUMAN(pre=K,post=I);;	N200;N204;	5	No	G27933RJ	Hex(8)HexNAc(2)	Oligo-Mannose	1702.58	27.29	0
PDL1	31715	50.93	971.041	5	4850.17	RLDPEENHTAELVIPELPLAHPPNER		2985.53	648.09	0	sp|Q9NZQ7|PD1L1_HUMAN(pre=K,post=I);;	N219;	6	No	G45290DI	Hex(9)HexNAc(2)	Oligo-Mannose	1864.63	3.24	0
PDL1	31754	50.99	938.63	5	4688.11	RLDPEENHTAELVIPELPLAHPPNER		2985.53	1090.24	0	sp|Q9NZQ7|PD1L1_HUMAN(pre=K,post=I);;	N219;	5	No	G40442UK	Hex(8)HexNAc(2)	Oligo-Mannose	1702.58	9.98	0
